# Supplementary material for: Umbrella Systematic Review of the Efficacy and Safety of PD-1 Inhibitors Combined with CTLA-4 Inhibitors in the Treatment of Melanoma
Source: Int J Mol Sci. 2026 Apr 27;27(9):3869. doi: 10.3390/ijms27093869 (PMC13164474; doi:10.3390/ijms27093869)
Supplement: Supplementary file 1 [file ijms-27-03869-s001.zip]

Archive with 1 entries (1 files):
- ijms-4200862-supplementary.pdf
